# Supplementary material for: An Evaluation of ChatGPT for Nutrient Content Estimation from Meal Photographs
Source: Nutrients. 2025 Feb 7;17(4):607. doi: 10.3390/nu17040607 (PMC11858203; doi:10.3390/nu17040607)
Supplement: Supplementary file 1 [file nutrients-17-00607-s001.zip]

Archive with 1 entries (1 files):
- nutrients-3464946-supplementary.pdf
